# Supplementary material for: Anti-Neuroinflammatory and Neuroprotective Effect of Intermedin B Isolated from the Curcuma longa L. via NF-κB and ROS Inhibition in BV2 Microglia and HT22 Hippocampal Cells
Source: Int J Mol Sci. 2023 Apr 17;24(8):7390. doi: 10.3390/ijms24087390 (PMC10138482; doi:10.3390/ijms24087390)
Supplement: Supplementary file 1 [file ijms-24-07390-s001.zip]

Archive with 1 entries (1 files):
- ijms-2328288-supplementary.pdf
